# Supplementary material for: Prime Editor 3 Mediated Beta-Thalassemia Mutations of the HBB Gene in Human Erythroid Progenitor Cells
Source: Int J Mol Sci. 2022 Apr 30;23(9):5002. doi: 10.3390/ijms23095002 (PMC9099916; doi:10.3390/ijms23095002)
Supplement: Supplementary file 1 [file ijms-23-05002-s001.zip]

Archive with 1 entries (1 files):
- ijms-1671219-supplementary.pdf
